# Supplementary material for: Anti-Adipogenic Activity of Secondary Metabolites Isolated from Smilax sieboldii Miq. on 3T3-L1 Adipocytes
Source: Int J Mol Sci. 2023 May 16;24(10):8866. doi: 10.3390/ijms24108866 (PMC10218641; doi:10.3390/ijms24108866)
Supplement: Supplementary file 1 [file ijms-24-08866-s001.zip]

Archive with 1 entries (1 files):
- ijms-2406503-supplementary.pdf
